# Supplementary material for: Alternative Splicing of Pericentrin Contributes to Cell Cycle Control in Cardiomyocytes
Source: J Cardiovasc Dev Dis. 2021 Jul 27;8(8):87. doi: 10.3390/jcdd8080087 (PMC8397033; doi:10.3390/jcdd8080087)
Supplement: Supplementary file 1 [file jcdd-08-00087-s001.zip]

Archive with 1 entries (1 files):
- jcdd-1209136-supplementary.pdf
